# Supplementary material for: Disease Severity and Cytokine Expression in the Rhinovirus-Induced First Wheezing Episode
Source: Viruses. 2024 Jun 7;16(6):924. doi: 10.3390/v16060924 (PMC11209381; doi:10.3390/v16060924)
Supplement: Supplementary file 1 [file viruses-16-00924-s001.zip]

Archive with 1 entries (1 files):
- viruses-3008700-supplementary.pdf
